# Supplementary material for: Rectovaginal Colonization with Serotypes of Group B Streptococci with Reduced Penicillin Susceptibility among Pregnant Women in León, Nicaragua
Source: Pathogens. 2022 Mar 29;11(4):415. doi: 10.3390/pathogens11040415 (PMC9029029; doi:10.3390/pathogens11040415)
Supplement: Supplementary file 1 [file pathogens-11-00415-s001.zip]

Archive with 1 entries (1 files):
- pathogens-1639310-supplementary.pdf
